# Supplementary material for: Development of 3D-Printed Bicompartmental Devices by Dual-Nozzle Fused Deposition Modeling (FDM) for Colon-Specific Drug Delivery
Source: Pharmaceutics. 2023 Sep 21;15(9):2362. doi: 10.3390/pharmaceutics15092362 (PMC10535423; doi:10.3390/pharmaceutics15092362)
Supplement: Supplementary file 1 [file pharmaceutics-15-02362-s001.zip]

Archive with 1 entries (1 files):
- pharmaceutics-2610157-supplementary.pdf
